# Supplementary material for: Integration of 3D-printed cerebral cortical tissue into an ex vivo lesioned brain slice
Source: Nat Commun. 2023 Oct 4;14:5986. doi: 10.1038/s41467-023-41356-w (PMC10551017; doi:10.1038/s41467-023-41356-w)
Supplement: Supplementary file 7 — Source Data [file 41467_2023_41356_MOESM7_ESM.xlsx]

## Sheet: Fig 2d
Biomarker	Percentage of Positive Cells (%)
CUX1	55.84
	81.88
	66.76
BRN2	60.27
	78.42
	82.78
SATB2	79.04
	69.77
	58.75
CTIP2	23.28
	13.24
	8.7

## Sheet: Fig 2e
Relative mRNA Expression Level
	DNP	UNP	UN
PAX6	260.417	1.80169	2.37217
	143.28	32.5723	2.2983
	84.9959	2.72108	6.95838
NESTIN	1.6372	3.12415	5.77002
	0.419742	1.84518	5.44202
	0.904355	1.28216	9.27131
CTIP2	0.141466	2.59257	30.0835
	0.0554374	2.56722	3.54863
	0.612183	2.15998	25.5134
BRN2	1.60477	16.4565	23.0733
	3.13764	5.35673	14.3144
	0.576742	3.09042	14.9566
CUX1	0.897355	17.8232	15.8978
	0.390024	29.7037	24.8046
	0.79443	11.8536	25.5586
CUX2	1.29575	0.0942778	10.1675
	0.874025	1.28591	4.41733
	0.82148	1.92013	8.39377

## Sheet: Fig 3i
Percentage of Positive Cells (%)
	CUX1	SATB2	CTIP2	TUJ1
2WPP Upper Layer	81.2778	47.5	6.29033	94.8786
	83.0409	74.5237	12.3272	96.6223
	68.405	67.1843	10.0812	95.6678
2WPP Deep Layer	21.8861	16.9826	32.9115	89.9089
	43.3946	43.6577	42.9438	96.4464
	29.9732	28.3395	29.3981	93.5739
4WPP Upper Layer	67.8231	55.0517	5.39326	94.8786
	79.8456	54.0635	4.95164	96.0969
	87.418	79.0644	4.80306	89.1427
4WPP Deep Layer	37.0946	30.881	8.40705	89.9089
	43.8599	39.9495	20.5287	95.7837
	40.1765	42.2028	23.7017	89.4729
8WPP Upper Layer	73.1161	73.3307	2.81494	95.1804
	81.4702	79.1448	3.60788	93.3876
	78.0398	76.1835	1.38889	92.8378
8WPP Deep Layer	31.5556	56.979	7.47905	93.3743
	47.8041	55.9299	2.77778	96.633
	39.8497	32.6279	3.03573	88.1612

## Sheet: Fig 3g
RFP Coverage (%)
	2 WPP			4 WPP			8 WPP
Upper	72	44.8	65.3	57.8	53	40	23.9	53.6	52.51
Deep	7.1	2.3	2.6	19.4	28.2	12.5	18	36.4	29.8
D/U Coverage Ratio
	2 WPP			4 WPP			8 WPP
Deep/Upper Ratio	0.0986111	0.0513393	0.0398162	0.33564	0.532075	0.3125	0.753138	0.679104	0.567511
Migrated Neurons per Field
	2 WPP			4 WPP			8 WPP
Neurons	0	1.06103	1.06103	1.06103	3.1831	5.5493	15.1197	8.48827	7.42724

## Sheet: Fig 4i
Process Outgrowth Distance (µm)
0 Day	14 Days
400	555
361	439
407	633
592	886
410	762
	658

## Sheet: Fig 4g
Process Outgrowth Distance (µm)
	- DAPT					+ DAPT
Formula A	210	216	316	317		518	551	342	261
Formula B	400	361	407	592	410	896	600	778	609

## Sheet: Fig 4k
Migrated Neurons per Field
DNs 1 DPIs	DNs 3 DPIs	DNs 5 DPIs	UNs 1 DPIs	UNs 3 DPIs	UNs 5 DPIs	14d DNs 5DPIs
1.05515	18.2014	20.1596	1.06103	12.7324	20.6902	24.4038
1.05515	13.717	23.3427	1.06103	7.42724	12.7324	19.0986
0	7.38607	20.4272	2.12207	22.2817	15.9155	9.5493
		9.5493		6.3662	20.6902	20.6902
		12.7324			20.1596
					28.6479

## Sheet: Fig 5b
Process Outgrowth Distance (µm)
	Deep Layer						Upper Layer
1 DPI	76	45	78				111	135	62
3 DPI	313	373	274	266			373	452	351	288
5 DPI	423	481	343	294	407	365	503	456	408	369	418	566

## Sheet: Fig 5o
Correlated Pairs (%)
Host-Host	Implant-Host	Implant-Implant
4.00482	1.59892	0.707071
5.82072	1.01317	1.7849
3.45679	2.20713	3.64912

## Sheet: Statistics
Figure	Comparison	P value	Catelogue	Label	Test
Fig. 2d	CUX1 vs CTIP2	0.0009	P<0.001	***	One-way ANOVA with Dunnett's test
	BRN2 vs CTIP2	0.0004	P<0.001	***	One-way ANOVA with Dunnett's test
	SATB2 vs CTIP2	0.0008	P<0.001	***	One-way ANOVA with Dunnett's test
Fig. 2e	DNPs CUX1 vs UNPs CUX1	0.022	P<0.05	*	Unpaired Student t-test
	DNPs CUX1 vs UNs CUX1	0.0023	P<0.01	**	Unpaired Student t-test
	UNPs CUX1 vs UNs UCX1	0.7258	P>0.05	ns	Unpaired Student t-test
Fig. 3g	RFP Coverage Upper 4WPP vs 2WPP	0.4265	P>0.05	ns	One-way ANOVA with Dunnett's test
	RFP Coverage Upper 8WPP vs 2WPP	0.1339	P>0.05	ns	One-way ANOVA with Dunnett's test
	RFP Coverage Deep 4WPP vs 2WPP	0.0599	P>0.05	ns	One-way ANOVA with Dunnett's test
	RFP Coverage Deep 8WPP vs 2WPP	0.0115	P<0.05	*	One-way ANOVA with Dunnett's test
	RFP Coverage D/U 4WPP vs 2WPP	0.0074	P<0.01	**	One-way ANOVA with Dunnett's test
	RFP Coverage D/U 8WPP vs 2WPP	0.0003	P<0.001	***	One-way ANOVA with Dunnett's test
	Migration 4WPP vs 2WPP	0.463	P>0.05	ns	One-way ANOVA with Dunnett's test
	Migration 8wpp VS 2WPP	0.0093	P<0.01	**	One-way ANOVA with Dunnett's test
Fig. 3i	2WPP-CUX1 Upper vs Deep	0.0042	P<0.01	**	Unpaired Student t-test
	4WPP-CUX1 Upper vs Deep	0.0032	P<0.01	**	Unpaired Student t-test
	8WPP-CUX1 Upper vs Deep	0.002	P<0.01	**	Unpaired Student t-test
	2WPP-SATB2 Upper vs Deep	0.0403	P<0.05	*	Unpaired Student t-test
	4WPP-SATB2 Upper vs Deep	0.0477	P<0.05	*	Unpaired Student t-test
	8WPP-SATB2 Upper vs Deep	0.027	P<0.05	*	Unpaired Student t-test
	2WPP-CTIP2 Upper vs Deep	0.0045	P<0.01	**	Unpaired Student t-test
	4WPP-CTIP2 Upper vs Deep	0.0553	P>0.05	ns	Unpaired Student t-test
	8WPP-CTIP2 Upper vs Deep	0.3324	P>0.05	ns	Unpaired Student t-test
	2WPP-TUJ1 Upper vs Deep	0.2852	P>0.05	ns	Unpaired Student t-test
	4WPP-TUJ1 Upper vs Deep	0.6063	P>0.05	ns	Unpaired Student t-test
	8WPP-TUJ1 Upper vs Deep	0.6958	P>0.05	ns	Unpaired Student t-test
Fig. 4g	ConditionB -DAPT vs Condition A -DAPT	0.015	P<0.05	*	Unpaired Student t-test
	ConditionB +DAPT vs Condition B -DAPT	0.0077	P<0.01	**	Unpaired Student t-test
	Effect of ConditionA vs ConditionB	0.0008	P<0.001	***	Two-way ANOVA
	Effect of +DAPT vs -DAPT	0.0014	P<0.01	**	Two-way ANOVA
Fig. 4i	14 Days vs 0 Days	0.0211	P<0.05	*	Unpaired Student t-test
Fig. 4k	UNs 1DPIs vs UNs 3DPIs	0.0487	P<0.05	*	One-way ANOVA with Dunnett's test
	UNs 1DPIs vs UNs 5DPIs	0.0015	P<0.01	**	One-way ANOVA with Dunnett's test
	UNs 5DPIs vs 1d DNs 5DPIs	0.4676	P>0.05	ns	Unpaired Student t-test
Fig. 5b	1DPI Upper vs Deep	0.2045	P>0.05	ns	Unpaired Student t-test
	3DPI Upper vs Deep	0.204	P>0.05	ns	Unpaired Student t-test
	5DPI Upper vs Deep	0.1179	P>0.05	ns	Unpaired Student t-test
	3 DPI Deep vs 1 DPI Deep	0.0005	P<0.001	***	Unpaired Student t-test
	3 DPI Upper vs 1 DPI Upper	0.0018	P<0.01	**	Unpaired Student t-test
	5 DPI Deep vs 1 DPI Deep	<0.0001	P<0.0001	****	Unpaired Student t-test
	5 DPI Upper vs 1 DPI Upper	<0.0001	P<0.0001	****	Unpaired Student t-test
Fig. 5e	RFP Upper vs Host	<0.0001	P<0.0001	****	One-way ANOVA with Dunnett's test
	RFP Deep vs Host	0.9481	P>0.05	ns	One-way ANOVA with Dunnett's test
	HNCAM Upper vs Host	0.0301	P<0.05	*	One-way ANOVA with Dunnett's test
	HNCAM Deep vs Host	0.117	P>0.05	ns	One-way ANOVA with Dunnett's test
